# Supplementary material for: Identification of a Novel Glycolysis-Related Gene Signature Correlates With the Prognosis and Therapeutic Responses in Patients With Clear Cell Renal Cell Carcinoma
Source: Front Oncol. 2021 Mar 17;11:633950. doi: 10.3389/fonc.2021.633950 (PMC8010189; doi:10.3389/fonc.2021.633950)
Supplement: Supplementary file 1 [file DataSheet_1.xlsx]

## Sheet: Relative expression
ID	Type	GALM	TGFA	RBCK1	CD44	HK3	KIF20A	IDUA
1	Tumor	1.80006	3.04521	5.6835	4.04611	0.530516	0.682663	0.850602
1	Nomal	1.21476	2.6018	4.58806	4.88579	0.478127	0.512511	0.439523
2	Tumor	1.14946	3.11784	5.32057	5.0472	1.08925	1.07819	1.18187
2	Nomal	0.979668	2.7997	2.73214	3.80687	1.02518	0.718568	0.759816
3	Tumor	2.27094	2.75245	3.17011	3.01376	1.22326	0.417249	0.541635
3	Nomal	1.7009	3.09991	1.592	2.9813	1.45004	0.332609	0.277114
4	Tumor	2.23878	4.0943	3.77687	3.12941	1.01625	0.637935	0.951821
4	Nomal	1.66102	2.08196	3.78316	3.51166	1.23758	0.44861	0.92861
5	Tumor	3.31455	4.26296	3.92511	4.28193	1.23711	0.725592	0.793373
5	Nomal	2.94967	3.41819	4.26374	3.54621	0.978461	0.649802	0.843228
6	Tumor	4.40166	4.82801	2.76958	2.41871	0.460248	0.269833	0.305227
6	Nomal	3.83746	5.61485	3.29084	1.16276	0.440443	0.264828	0.195412
7	Tumor	1.18491	3.1503	5.24985	4.49216	1.62996	1.19857	0.998651
7	Nomal	0.935644	3.77683	6.03859	2.44976	1.30742	0.995612	0.729762
8	Tumor	1.1223	1.75324	3.95511	4.56762	1.16899	1.05807	0.786992
8	Nomal	0.772031	0.742741	3.14898	5.72356	1.15672	0.675085	0.549569
9	Tumor	2.51185	2.81965	5.09514	3.10403	1.00736	0.796127	0.701468
9	Nomal	1.73003	2.68332	4.97814	0.983562	0.939182	0.533486	0.497917
10	Tumor	2.03085	3.31477	6.01755	3.79914	0.459911	1.351	0.906262
10	Nomal	1.77401	2.41227	6.2172	1.63925	0.41551	1.28074	0.890021
11	Tumor	2.98833	4.50302	4.04049	3.08366	1.08497	0.369752	0.705684
11	Nomal	2.08723	4.46224	4.88111	2.59644	1.10443	0.33762	0.540546
12	Tumor	3.30933	4.09168	2.77843	2.76564	0.794046	0.412672	0.509064
12	Nomal	2.3979	2.72027	2.26299	2.06514	0.673802	0.262596	0.432293
13	Tumor	3.85081	3.70645	4.64179	3.12803	0.996203	1.13283	0.802082
13	Nomal	2.45527	2.43345	1.85057	3.95443	1.44091	0.890751	0.567449
14	Tumor	5.35822	4.63337	3.15006	2.00619	0.617688	0.384199	0.359993
14	Nomal	4.45744	5.5259	2.59638	1.50391	0.474514	0.369368	0.208291
15	Tumor	3.79918	4.70301	3.32998	1.40016	0.21888	0.270964	0.462436
15	Nomal	2.60666	3.63062	3.03409	1.24295	0.177386	0.283279	0.119596
16	Tumor	1.36383	2.13931	5.69416	4.90999	1.46221	0.671913	1.28711
16	Nomal	1.1643	2.24599	2.01484	5.43634	1.80336	0.501106	1.49061
17	Tumor	3.95732	4.95655	4.02929	2.10067	0.336694	0.49131	0.668507
17	Nomal	3.25684	4.36525	1.13891	2.42418	0.374593	0.359938	0.567569
18	Tumor	3.24554	4.87364	4.59831	3.02177	1.049	0.43418	0.623795
18	Nomal	2.40927	3.37251	0.21332	1.88809	0.897005	0.268433	0.861012
19	Tumor	4.43892	5.28241	2.74759	2.03018	0.40598	0.446504	0.262397
19	Nomal	3.16335	5.07811	3.08327	0.49158	0.395502	0.21142	0.204381
20	Tumor	2.21226	4.66175	4.02063	2.48594	0.88003	0.477663	0.47801
20	Nomal	1.84724	2.94649	2.38676	1.76254	0.572478	0.348984	0.338496
21	Tumor	3.78148	5.2296	3.36815	2.17152	0.612086	0.477726	0.472029
21	Nomal	3.20594	5.32452	2.78472	2.43199	0.6944	0.447067	0.468697
22	Tumor	4.40878	4.66818	2.83946	1.38691	0.541676	0.613873	0.435566
22	Nomal	3.60385	4.57712	1.6894	0.534765	0.522883	0.491616	0.32627
23	Tumor	4.46742	4.86429	4.14477	3.42407	0.268656	0.419407	0.611219
23	Nomal	3.85459	5.3596	4.04488	3.09246	0.207309	0.422424	0.710073
24	Tumor	0.917763	1.51617	4.76114	4.52829	1.88569	1.03416	1.12835
24	Nomal	0.639256	1.36995	2.80425	1.42394	1.74465	1.03508	0.524099
25	Tumor	3.6716	5.89574	2.3492	2.00682	0.376255	0.565192	0.290899
25	Nomal	3.26706	4.19514	0.593888	1.84274	0.329991	0.598791	0.209367
26	Tumor	2.59536	4.90884	4.93507	3.94408	1.20451	0.749489	0.758838
26	Nomal	2.39183	5.38076	1.02579	2.95153	1.41788	0.49447	1.07501
27	Tumor	1.98137	4.27715	4.22418	3.10819	0.892585	0.586293	0.655306
27	Nomal	1.35891	1.66924	3.05457	1.30601	0.757581	0.397732	0.371764
28	Tumor	3.89921	4.56843	3.68133	3.76669	0.697067	0.631547	0.554838
28	Nomal	2.64978	3.5379	0.156822	2.0759	0.517314	0.578368	0.478248
29	Tumor	2.64172	4.78527	2.67422	3.9744	1.22139	0.939356	0.65184
29	Nomal	1.79382	3.88044	1.55023	3.26946	0.741557	0.487358	0.588996
30	Tumor	3.45771	4.65457	4.23396	3.42796	1.00985	0.774421	0.670913
30	Nomal	2.34069	3.9485	4.54215	1.58244	0.937223	0.835439	0.736535
31	Tumor	3.7809	5.32028	3.35537	1.66506	0.494998	0.295403	0.481855
31	Nomal	3.19775	2.82946	3.70159	1.47034	0.4432	0.123775	0.356729
32	Tumor	5.14071	5.70886	3.90688	2.30473	0.564552	0.470247	0.501232
32	Nomal	3.29806	3.1266	1.48239	1.08026	0.64802	0.419737	0.336073
33	Tumor	1.66977	4.63083	4.09631	3.13406	1.08834	0.638236	0.59669
33	Nomal	1.29552	4.47395	1.89752	3.12243	1.12064	0.376333	0.612043
34	Tumor	2.81765	2.61009	4.61901	4.02798	0.811199	1.21047	0.808334
34	Nomal	2.51364	2.15775	1.33147	4.44699	0.732259	0.992031	0.493432
35	Tumor	1.50202	2.15295	5.18744	4.70581	1.24774	1.11028	0.961035
35	Nomal	1.20969	1.50057	4.24123	3.98517	0.972855	0.914075	0.999948
36	Tumor	0.97622	2.43656	3.95252	6.02799	1.43598	1.28909	0.946931
36	Nomal	0.812645	1.82429	1.00493	2.72376	1.54391	0.938438	0.482534
37	Tumor	2.29859	3.42257	4.78648	5.35039	1.97744	0.901891	1.17564
37	Nomal	2.13889	1.6665	3.99675	6.30178	2.04829	0.834978	0.735193
38	Tumor	1.36046	3.53058	4.98791	4.25524	0.871296	0.967181	0.69258
38	Nomal	1.12788	3.20717	2.80164	6.31018	0.859536	0.798197	0.640467
39	Tumor	4.95774	6.09745	2.50207	1.49129	0.606239	0.473541	0.533026
39	Nomal	3.39655	4.97987	1.58127	1.46579	0.464391	0.438955	0.425664
40	Tumor	3.77875	4.93473	4.34174	3.11694	0.390336	0.495622	0.566965
40	Nomal	3.31881	3.48967	3.45916	2.93047	0.260035	0.408245	0.505184
41	Tumor	4.74038	4.769	3.63211	2.04353	0.372752	0.529513	0.288672
41	Nomal	3.42577	3.69069	5.1472	1.1226	0.396459	0.380741	0.193893
42	Tumor	4.65847	4.27666	3.73574	2.96527	0.802318	0.454992	0.670849
42	Nomal	3.71215	2.0362	0.800755	2.11135	0.854945	0.310482	0.730495
43	Tumor	2.00531	3.02376	5.28432	4.41886	1.02941	0.899177	0.763565
43	Nomal	2.00248	2.12767	5.11857	3.35456	1.12908	0.726618	0.516028
44	Tumor	3.30013	3.62341	4.07648	2.42075	0.791994	0.889726	0.682425
44	Nomal	2.98487	3.3533	1.63612	2.81533	0.559149	0.640025	0.341912
45	Tumor	0.987742	1.48277	4.30891	4.00511	1.42713	1.25431	0.940234
45	Nomal	0.997444	1.39096	5.2474	2.42111	1.50363	0.806022	0.793329
46	Tumor	4.03586	5.13871	2.7123	1.96163	0.420918	0.335499	0.413074
46	Nomal	2.99655	3.12051	3.32612	2.24812	0.331191	0.304732	0.248067
47	Tumor	4.25589	4.64046	2.86264	0.964337	0.629619	0.507182	0.538846
47	Nomal	3.25812	2.45401	1.01477	0.275947	0.577326	0.444241	0.584258
48	Tumor	4.24897	5.23287	2.34843	3.61927	0.538846	0.389966	0.362736
48	Nomal	2.66802	4.02391	1.56155	2.96959	0.577888	0.20622	0.296492
49	Tumor	4.22583	5.36838	3.33491	2.54789	0.518992	0.245689	0.375202
49	Nomal	3.8322	6.05119	2.53743	2.81515	0.361149	0.149607	0.248112
50	Tumor	3.62332	4.83935	3.36443	3.38415	0.487051	0.55294	0.653467
50	Nomal	3.06107	4.24153	2.72817	3.23988	0.462367	0.298341	0.573633
51	Tumor	3.03945	3.93074	4.68974	2.67198	0.9917	0.541758	0.640505
51	Nomal	2.60689	3.01349	3.61286	2.75253	0.783396	0.328844	0.499723
52	Tumor	2.87779	5.08319	4.13504	2.81123	0.646545	0.65507	0.634369
52	Nomal	2.16746	3.49942	2.37161	2.86593	0.812776	0.497506	0.321899
53	Tumor	2.83904	3.84859	2.6232	4.30224	0.87325	0.890991	0.784944
53	Nomal	1.29097	2.08373	2.02734	2.86092	1.04851	0.624586	1.00826
54	Tumor	1.07319	1.5098	5.58186	5.16578	1.53559	1.40497	0.938997
54	Nomal	0.946266	1.06634	3.89458	2.19582	1.21974	1.40096	0.787312
55	Tumor	4.60572	4.87056	3.10151	2.63968	1.05906	0.487581	0.548734
55	Nomal	3.682	2.9618	4.11523	1.13153	1.17761	0.317337	0.47041
56	Tumor	3.78602	5.05334	3.39756	2.65173	0.658471	0.489451	0.459376
56	Nomal	3.03215	4.58557	1.80122	1.56454	0.599641	0.395461	0.524353
57	Tumor	1.74104	2.65726	5.40376	4.66004	0.862695	1.03881	0.975733
57	Nomal	1.51701	1.42792	2.50104	1.55452	0.937347	1.09232	0.708135
58	Tumor	2.80187	3.5909	3.17789	4.14971	0.99624	1.00974	0.561546
58	Nomal	2.73467	4.40715	4.5518	4.12428	1.00014	0.41906	0.322646
59	Tumor	2.22503	3.13768	3.95714	3.82248	0.841505	0.974996	1.01244
59	Nomal	1.42653	2.11993	3.12045	2.35362	0.904449	0.582752	0.611462
60	Tumor	3.78464	5.47823	3.60643	2.49019	0.484196	0.64814	0.406988
60	Nomal	2.91436	5.14417	1.66591	2.14447	0.420455	0.451704	0.328184
61	Tumor	4.0491	5.49316	3.28351	1.27163	0.602427	0.412345	0.265
61	Nomal	3.40268	4.47622	1.60637	0.987722	0.594047	0.218377	0.180735
62	Tumor	3.07257	3.92165	4.13805	2.93877	0.531754	0.525977	0.664375
62	Nomal	2.53184	2.31456	2.59788	2.91456	0.517303	0.266261	0.560154
63	Tumor	4.21515	4.34214	2.33479	2.45281	0.516542	0.510945	0.458051
63	Nomal	3.05227	2.03966	1.55821	2.16385	0.551996	0.568408	0.251078
64	Tumor	2.6393	4.36116	4.01026	3.39344	0.805398	0.948047	0.623447
64	Nomal	2.23525	2.56955	1.89346	2.63482	0.872841	0.600963	0.568157
65	Tumor	3.81874	5.69915	2.71226	2.23308	0.368323	0.604655	0.350217
65	Nomal	3.0273	3.39235	3.36458	0.585864	0.38345	0.539622	0.306615
66	Tumor	3.73501	5.40302	2.7546	2.41693	0.431205	0.34478	0.323136
66	Nomal	2.23493	1.41157	1.92765	1.88674	0.254256	0.273533	0.261668
67	Tumor	1.62036	2.01385	4.06215	4.85397	1.5982	0.93456	1.1912
67	Nomal	1.07328	0.684992	3.38137	4.06721	1.54263	0.760669	0.755024
68	Tumor	1.37176	2.74307	4.78194	4.00349	1.10487	1.02836	0.781794
68	Nomal	1.1606	2.38222	3.7906	4.10313	0.687302	0.876757	0.638908
69	Tumor	2.59953	2.84695	5.47063	3.06805	0.503743	0.721283	1.04995
69	Nomal	2.31166	3.02633	5.27178	1.72083	0.397356	0.273572	0.760911
70	Tumor	2.92194	3.92569	3.71696	3.88006	0.872502	0.626766	0.872101
70	Nomal	2.69131	2.89226	1.76422	3.07361	0.955899	0.640668	0.60514
71	Tumor	3.7342	5.71591	3.89549	3.42728	0.646417	0.406762	0.81312
71	Nomal	3.72853	3.59026	0.847381	4.30555	0.468963	0.34871	0.745758
72	Tumor	4.27764	4.96663	2.32317	2.10453	0.389123	0.557609	0.28375
72	Nomal	3.2133	3.1326	2.21165	2.7781	0.28633	0.389092	0.269304
73	Tumor	0.461266	1.65022	5.08035	4.38925	1.47792	0.94345	1.07359
73	Nomal	0.443924	1.23057	2.48376	5.77246	1.51264	0.684362	0.605005
74	Tumor	2.94079	3.67667	5.19002	3.73318	1.13843	0.80598	0.754962
74	Nomal	2.75203	3.72986	1.55373	3.49165	1.10617	0.548991	0.544329
75	Tumor	0.665859	3.84407	4.34095	5.2753	1.40221	1.23146	0.952217
75	Nomal	0.502267	3.22036	2.55444	4.99444	0.948012	0.758958	0.837007
76	Tumor	3.45863	4.76293	3.74543	2.88819	0.505421	0.535495	0.690992
76	Nomal	2.91395	1.92908	2.74256	2.95222	0.341272	0.422083	0.485317
77	Tumor	3.2887	4.51131	3.21739	1.70789	0.476269	0.446403	0.49198
77	Nomal	2.5379	4.44557	2.15862	2.63139	0.428732	0.50196	0.354222
78	Tumor	2.53725	4.2533	3.90808	4.66863	0.934229	0.692705	0.714741
78	Nomal	2.36971	3.51919	2.4605	4.02926	0.863732	0.477701	0.708669

## Sheet: Clinical
ID	Age	Gender	Grader	Stage	T	N	M	OS	OS time	hypercalcaemia	neutrophilia	thrombocytosis	anaemia	Karnofsky performance status of less than 80%	Modified-IMDC risk Categories
1	50	Male	G3	Stage II	T2	N0	M0	0	3.45331	0	0	0	0	0	Favorable-risk
2	83	Male	G4	Stage IV	T4	N1	M1	1	1.12076	1	1	0	1	1	Poor-risk
3	60	Female	G2	Stage II	T1	N0	M0	0	2.59042	0	0	0	0	0	Favorable-risk
4	47	Female	G2	Stage II	T2	N0	M0	0	2.76665	0	0	0	0	0	Favorable-risk
5	54	Male	G3	Stage II	T2	N0	M0	0	2.92951	1	1	0	0	0	Poor-risk
6	37	Male	G1	Stage I	T1	N0	M0	0	5.25696	0	0	0	0	0	Favorable-risk
7	50	Female	G4	Stage III	T3	N1	M1	0	0.452429	0	1	0	1	0	Poor-risk
8	44	Female	G4	Stage IV	T4	N1	M1	0	0.911086	1	0	0	1	0	Poor-risk
9	65	Male	G3	Stage III	T3	N1	M0	0	2.31494	0	0	0	0	0	Favorable-risk
10	65	Male	G3	Stage III	T3	N1	M0	0	1.65731	0	1	0	1	1	Poor-risk
11	63	Female	G2	Stage II	T1	N0	M0	0	4.47317	0	0	0	0	0	Favorable-risk
12	76	Male	G2	Stage II	T1	N0	M0	1	3.94766	0	0	0	0	1	Intermediate-risk
13	52	Female	G3	Stage II	T2	N0	M0	1	2.66604	1	0	0	1	0	Poor-risk
14	58	Female	G1	Stage I	T1	N0	M0	1	2.86629	0	1	0	0	0	Intermediate-risk
15	51	Female	G1	Stage I	T1	N0	M0	0	4.8751	0	0	0	0	0	Favorable-risk
16	60	Female	G4	Stage IV	T4	N1	M1	1	1.32818	0	1	0	0	0	Intermediate-risk
17	76	Female	G2	Stage I	T1	N0	M0	0	5.53257	0	0	0	0	0	Favorable-risk
18	69	Male	G2	Stage II	T1	N0	M0	0	3.40317		1	0	0	1	Poor-risk
19	48	Female	G1	Stage I	T1	N0	M0	0	6.13922	0	0	0	0	0	Favorable-risk
20	44	Male	G2	Stage II	T1	N0	M0	1	5.09499	1	0	0	0	0	Intermediate-risk
21	53	Female	G1	Stage I	T1	N0	M0	1	4.14113	0	0	0	0	0	Favorable-risk
22	50	Female	G1	Stage I	T1	N0	M0	1	6.54909	1	0	0	0	0	Intermediate-risk
23	45	Male	G2	Stage II	T1	N0	M0	1	3.17152	0	1	0	0	0	Intermediate-risk
24	44	Female	G4	Stage IV	T4	N1	M1	0	1.42552	0	1	1	0	0	Poor-risk
25	53	Male	G2	Stage I	T1	N0	M0	0	4.26127	0	0	0	0	0	Favorable-risk
26	72	Female	G3	Stage III	T3	N0	M0	0	2.16854	0	0	0	0	1	Intermediate-risk
27	59	Female	G2	Stage II	T1	N0	M0	0	4.30678	1	0	0	0	0	Intermediate-risk
28	55	Female	G2	Stage II	T1	N0	M0	0	4.78449	0	0	1	1	0	Poor-risk
29	41	Female	G3	Stage II	T2	N0	M0	1	0.422563	0	0	0	0	0	Favorable-risk
30	55	Male	G2	Stage II	T2	N0	M0	0	4.82934	0	0	0	0	0	Favorable-risk
31	35	Female	G1	Stage I	T1	N0	M0	0	5.02272	0	0	0	0	0	Favorable-risk
32	53	Female	G1	Stage I	T1	N0	M0	0	4.60628	0	0	0	0	0	Favorable-risk
33	59	Male	G2	Stage II	T2	N0	M0	0	3.07672	0	0	1	0	0	Intermediate-risk
34	72	Male	G3	Stage III	T3	N1	M0	0	1.89481	0	0	0	0	0	Favorable-risk
35	62	Female	G4	Stage IV	T4	N1	M1	0	1.06095	0	1	1	1	0	Poor-risk
36	75	Male	G4	Stage IV	T4	N1	M1	1	0.878765	1	0	1	0	1	Poor-risk
37	44	Female	G3	Stage III	T3	N1	M0	0	3.14675	0	0	0	0	0	Favorable-risk
38	55	Male	G3	Stage III	T3	N0	M0	0	1.62673	1	1	0	0	0	Poor-risk
39	56	Female	G1	Stage I	T1	N0	M0	0	4.32517	0	0	0	0	0	Favorable-risk
40	55	Male	G2	Stage II	T1	N0	M0	0	4.58513	1	1	0	1	0	Poor-risk
41	56	Female	G1	Stage I	T1	N0	M0	0	5.50419	0	0	0	0	0	Favorable-risk
42	42	Male	G2	Stage I	T1	N0	M0	0	2.1435	0	0	1	0	0	Intermediate-risk
43	58	Male	G3	Stage III	T3	N1	M0	1	2.16537	0	0	0	0	0	Favorable-risk
44	74	Female	G2	Stage II	T2	N0	M0	0	2.64433	0	0	1	0	0	Intermediate-risk
45	59	Female	G4	Stage IV	T4	N1	M1	0	1.12078	0	0	1	0	0	Intermediate-risk
46	53	Female	G1	Stage I	T1	N0	M0	0	3.06983	1	0	0	0	0	Intermediate-risk
47	29	Male	G1	Stage I	T1	N0	M0	0	2.43429	0	0	0	0	0	Favorable-risk
48	69	Female	G1	Stage I	T1	N0	M0	0	6.50368	0	0	0	0	0	Favorable-risk
49	39	Female	G1	Stage I	T1	N0	M0	1	2.50616	0	0	0	0	0	Favorable-risk
50	53	Male	G2	Stage I	T1	N0	M0	1	4.85648	0	0	0	0	0	Favorable-risk
51	62	Female	G2	Stage II	T1	N0	M0	0	1.46531	1	1	0	1	0	Poor-risk
52	35	Female	G2	Stage II	T1	N0	M0	0	4.31994	0	0	1	1	0	Poor-risk
53	60	Female	G3	Stage II	T2	N0	M0	0	4.91125	0	0	0	0	0	Favorable-risk
54	58	Female	G4	Stage IV	T4	N1	M1	0	1.11725	1	0	0	0	0	Intermediate-risk
55	31	Female	G2	Stage I	T1	N0	M0	0	3.35334	0	0	0	0	0	Favorable-risk
56	52	Male	G1	Stage I	T1	N0	M0	1	7.71725	0	1	0	0	0	Intermediate-risk
57	59	Female	G3	Stage III	T3	N1	M0	0	3.81868	0	0	1	0	0	Intermediate-risk
58	69	Female	G3	Stage III	T3	N0	M0	0	3.09321	0	1	0	1	1	Poor-risk
59	58	Male	G3	Stage II	T2	N0	M0	1	3.88356	0	1	1	1	0	Poor-risk
60	45	Male	G1	Stage I	T1	N0	M0	0	4.11524	0	0	0	0	0	Favorable-risk
61	43	Male	G1	Stage I	T1	N0	M0	1	5.77418	0	1	0	0	0	Intermediate-risk
62	61	Female	G2	Stage II	T1	N0	M0	0	3.86019	0	0	0	1	0	Intermediate-risk
63	35	Female	G1	Stage I	T1	N0	M0	0	4.68272	0	0	0	0	0	Favorable-risk
64	72	Female	G2	Stage II	T1	N0	M0	0	3.17965	0	0	1	0	0	Intermediate-risk
65	65	Male	G1	Stage I	T1	N0	M0	0	5.86506	0	1	0	1	1	Poor-risk
66	48	Male	G2	Stage I	T1	N0	M0	0	4.73638	0	0	0	0	0	Favorable-risk
67	68	Male	G4	Stage IV	T4	N1	M1	1	0.943148	1	0	0	1	1	Poor-risk
68	74	Female	G3	Stage III	T3	N1	M0	1	1.33286	0	0	0	1	1	Poor-risk
69	70	Male	G3	Stage III	T3	N1	M0	1	2.13351	0	0	1	0	1	Poor-risk
70	50	Female	G2	Stage II	T2	N0	M0	0	2.6871	0	0	0	0	0	Favorable-risk
71	57	Male	G2	Stage II	T1	N0	M0	0	3.50826	0	0	0	0	0	Favorable-risk
72	30	Male	G1	Stage I	T1	N0	M0	0	4.83545	0	1	0	0	0	Intermediate-risk
73	66	Female	G4	Stage IV	T4	N1	M1	0	1.21977	1	1	0	1	0	Poor-risk
74	45	Male	G3	Stage III	T3	N0	M0	1	1.34446	0	1	0	0	0	Intermediate-risk
75	53	Male	G4	Stage III	T3	N1	M1	0	1.03939	1	0	0	0	0	Intermediate-risk
76	46	Male	G2	Stage II	T1	N0	M0	1	3.54963	0	0	0	0	0	Favorable-risk
77	34	Male	G1	Stage I	T1	N0	M0	0	5.27429	0	0	0	0	0	Favorable-risk
78	39	Male	G3	Stage III	T3	N0	M0	1	0.441418	0	1	0	0	0	Intermediate-risk
